# Supplementary material for: Clinical epidemiological characteristics and antibiotic sensitivity of Escherichia coli urinary tract infection
Source: PLoS One. 2025 Nov 11;20(11):e0336572. doi: 10.1371/journal.pone.0336572 (PMC12604755; doi:10.1371/journal.pone.0336572)
Supplement: S1 File — (XLSX) [file pone.0336572.s001.xlsx]

## Sheet: Sheet1
Distribution of ESBL + group and - group in terms of age,hospitalization time, etc
NO	Gender( 1:male ; 2:female)	Age(yaers)	Checkout time(days)	Hospitalization time (days)	ESBL(1:+;0:-)
1	1	59	2	9	0
2	2	60	11	3	0
3	1	86	4	6	0
4	2	45	9	8	0
5	2	51	3	10	0
6	2	72	10	12	0
7	2	54	2	16	0
8	1	58	2	6	0
9	1	71	3	5	0
10	1	59	1	7	0
11	2	75	4	6	0
12	2	73	3	17	0
13	2	81	15	8	0
14	1	51	10	9	0
15	2	21	2	5	0
16	2	60	2	6	0
17	1	72	2	8	0
18	2	58	2	8	0
19	1	65	2	5	0
20	2	62	3	11	0
21	2	72	3	8	0
22	1	77	2	11	0
23	2	73	2	7	0
24	2	48	2	7	0
25	2	52	3	5	0
26	2	71	4	7	0
27	2	70	4	6	0
28	2	60	4	8	0
29	1	56	2	13	0
30	2	24	3	5	0
31	2	66	2	10	0
32	2	52	2	8	0
33	2	62	2	7	0
34	2	76	9	19	0
35	2	49	2	10	0
36	2	37	3	6	0
37	2	63	2	7	0
38	2	52	2	5	0
39	2	79	3	9	0
40	1	55	13	59	0
41	2	22	2	7	0
42	2	60	2	6	0
43	2	88	2	7	0
44	2	53	2	6	0
45	2	82	4	5	0
46	2	91	15	35	0
47	1	69	8	14	0
48	2	87	2	8	0
49	2	66	2	6	0
50	2	75	4	7	0
51	2	51	2	5	0
52	2	85	2	8	0
53	2	61	4	8	0
54	2	59	2	8	0
55	2	59	2	8	0
56	2	52	3	9	0
57	1	59	2	9	0
58	2	58	2	7	0
59	2	69	2	8	0
60	2	74	5	23	0
61	2	69	5	6	0
62	2	50	2	8	0
63	2	51	3	7	0
64	2	54	3	7	0
65	2	70	4	7	0
66	1	60	17	20	0
67	1	68	5	9	0
68	2	4M	2	11	0
69	2	76	3	3	0
70	2	66	4	10	0
71	2	57	5	5	0
72	2	72	4	7	0
73	2	74	5	11	0
74	2	57	4	7	0
75	2	71	2	12	0
76	1	70	3	8	0
77	2	77	3	10	0
78	2	78	4	15	0
79	2	67	2	6	0
80	2	14	3	4	0
81	2	81	4	4	0
82	2	52	3	8	0
83	2	83	5	19	0
84	2	79	2	5	0
85	2	61	12	13	0
86	1	76	3	12	0
87	2	70	6	11	0
88	2	75	3	5	0
89	1	86	2	8	0
90	2	8天	5	4	0
91	1	58	16	22	0
92	2	80	4	9	0
93	2	71	5	13	0
94	2	75	4	14	0
95	2	50	2	6	0
96	2	69	6	9	0
97	2	52	3	6	0
98	2	74	4	10	0
99	1	77	18	21	0
100	2	74	4	14	0
101	2	19	2	7	0
102	1	62	2	7	0
103	2	49	3	11	0
104	2	66	3	17	0
105	2	75	3	6	0
106	2	73	2	5	0
107	2	61	3	7	0
108	1	70	4	7	0
109	2	47	2	7	0
110	2	66	2	7	0
111	2	52	4	5	0
112	2	83	3	9	0
113	2	60	4	7	0
114	2	35	2	11	0
115	2	6月	2	4	0
116	2	61	3	5	0
117	2	70	7	14	0
118	2	44	3	14	0
119	1	57	6	10	0
120	1	62	2	12	0
121	2	53	5	5	0
122	2	72	3	12	0
123	2	49	4	7	0
124	2	31	2	7	0
125	1	49	3	10	0
126	2	48	7	8	0
127	2	68	6	9	0
128	2	75	4	4	0
129	2	73	5	6	0
130	2	78	3	4	0
131	2	56	6	8	0
132	1	55	2	11	0
133	2	86	3	24	0
134	2	75	4	11	0
135	2	90	2	47	0
136	2	49	2	3	0
137	2	73	2	9	0
138	2	84	3	3	0
139	1	57	2	5	0
140	2	77	3	6	0
141	2	61	4	7	0
142	2	58	5	16	0
143	2	33	4	4	0
144	2	69	3	11	0
145	2	92	2	37	0
146	2	66	3	11	0
147	2	61	5	5	0
148	2	75	5	7	0
149	2	84	4	8	0
150	2	54	4	9	0
151	2	30	2	14	0
152	2	70	8	10	0
153	1	51	2	7	0
154	1	80	2	10	0
155	2	43	2	10	0
156	2	67	5	6	0
157	2	75	2	7	0
158	2	79	2	7	0
159	2	59	5	6	0
160	2	77	4	4	0
161	2	54	4	16	0
162	2	82	2	8	0
163	2	33	2	8	0
164	2	68	5	8	0
165	1	79	156	97	0
166	2	81	5	6	0
167	1	74	2	8	0
168	2	73	3	7	0
169	2	50	2	9	0
170	2	76	3	11	0
171	2	53	5	4	0
172	2	91	5	84	0
173	1	59	3	6	0
174	2	25	2	5	0
175	2	58	2	8	0
176	2	78	5	8	0
177	2	55	5	8	0
178	2	75	3	12	0
179	1	54	10	12	0
180	2	87	10	16	0
181	1	81	2	4	0
182	1	57	2	9	0
183	2	72	2	13	0
184	2	57	4	4	0
185	1	77	3	16	0
186	2	27	3	9	0
187	2	84	5	6	0
188	2	34	3	3	0
189	2	30	2	7	0
190	2	52	2	7	0
191	2	64	2	6	0
192	2	21	2	6	0
193	2	64	2	7	0
194	2	71	3	7	0
195	2	75	3	6	0
196	2	4	2	8	0
197	2	73	3	4	0
198	2	69	2	6	0
199	2	69	3	15	0
200	1	52	2	10	0
201	2	26	3	5	0
202	2	58	4	6	0
203	1	68	3	7	0
204	2	44	3	4	0
205	1	66	3	7	0
206	2	69	2	7	0
207	2	79	27	42	0
208	1	55	3	18	0
209	1	51	2	10	0
210	2	61	2	6	0
211	1	70	4	13	0
212	2	56	4	7	0
213	2	44	25	38	0
214	2	55	5	16	0
215	2	80	2	10	0
216	2	28	2	8	0
217	2	75	3	7	0
218	2	76	5	8	0
219	2	28	2	8	0
220	2	49	2	29	0
221	2	53	4	12	0
222	1	81	2	12	0
223	1	67	5	5	0
224	2	34	2	7	0
225	2	74	2	16	0
226	1	15d	2	7	0
227	2	74	4	10	0
228	2	36	2	10	0
229	1	69	6	35	0
230	2	6	2	7	0
231	2	19	2	8	0
232	2	45	2	7	0
233	2	71	4	12	0
234	1	70	2	11	0
235	2	80	4	7	0
236	2	72	3	9	0
237	2	71	4	7	0
238	2	59	4	9	0
239	2	69	3	5	0
240	2	61	7	9	0
241	1	57	4	10	0
242	2	80	57	58	0
243	2	54	2	13	0
244	2	72	2	5	0
245	2	56	4	13	0
246	1	84	3	10	0
247	2	89	4	26	0
248	1	85	2	7	0
249	2	85	6	9	0
250	2	72	4	14	0
251	2	62	2	8	0
252	1	59	3	7	0
253	1	1	4	8	0
254	2	78	21	22	0
255	1	66	2	12	0
256	2	75	4	10	0
257	2	82	5	4	0
258	2	67	4	6	0
259	2	31	2	5	0
260	2	81	2	8	0
261	2	55	3	6	0
262	2	74	5	5	0
263	2	57	2	7	0
264	2	61	3	11	0
265	2	45	4	4	0
266	2	70	3	17	0
267	2	59	3	11	1
268	1	78	3	6	1
269	2	82	6	8	1
270	1	75	2	8	1
271	1	61	2	5	1
272	1	86	74	88	1
273	1	71	2	5	1
274	1	82	22	23	1
275	2	84	11	21	1
276	2	64	16	23	1
277	2	87	3	9	1
278	2	78	4	3	1
279	2	61	2	4	1
280	1	70	2	16	1
281	1	71	2	7	1
282	2	46	4	9	1
283	1	50	3	1	1
284	2	41	3	8	1
285	1	67	2	12	1
286	2	61	2	8	1
287	2	57	3	10	1
288	1	55	50	59	1
289	2	59	2	7	1
290	2	82	6	6	1
291	1	67	2	9	1
292	1	52	2	10	1
293	2	72	3	19	1
294	1	71	3	5	1
295	2	61	2	8	1
296	2	60	3	7	1
297	1	73	50	51	1
298	2	58	6	18	1
299	2	75	17	19	1
300	2	77	6	10	1
301	2	58	3	6	1
302	2	78	11	15	1
303	2	72	17	57	1
304	2	59	17	15	1
305	1	60	2	7	1
306	2	60	7	5	1
307	2	75	4	11	1
308	1	59	3	2	1
309	2	53	12	17	1
310	1	80	3	9	1
311	1	72	23	39	1
312	2	73	2	9	1
313	1	75	2	6	1
314	2	70	6	10	1
315	2	61	6	9	1
316	1	82	5	6	1
317	2	8d	5	10	1
318	2	80	4	28	1
319	2	45	14	18	1
320	2	87	29	27	1
321	1	71	3	6	1
322	2	78	23	49	1
323	2	39	3	8	1
324	2	78	4	9	1
325	2	3	4	9	1
326	2	74	25	54	1
327	1	83	2	16	1
328	2	2d	4	7	1
329	1	86	5	69	1
330	1	39	4	60	1
331	2	87	3	10	1
332	2	25	2	9	1
333	2	71	30	35	1
334	1	76	5	81	1
335	2	78	8	12	1
336	1	82	3	7	1
337	2	54	3	9	1
338	1	58	3	7	1
339	2	45	2	6	1
340	2	61	5	10	1
341	2	57	2	9	1
342	2	41	7	10	1
343	1	83	4	6	1
344	1	77	3	7	1
345	2	69	54	107	1
346	2	31	3	6	1
347	1	76	2	6	1
348	2	54	3	4	1
349	2	56	30	61	1
350	2	53	2	7	1
351	2	77	4	5	1
352	2	73	6	20	1
353	2	81	4	9	1
354	1	63	2	4	1
355	2	36	2	7	1
356	1	48	2	8	1
357	2	71	2	6	1
358	2	60	4	8	1
359	1	22	2	6	1
360	2	52	3	8	1
361	1	68	2	8	1
362	2	49	5	19	1
363	1	82	2	7	1
364	2	64	3	21	1
365	2	53	12	22	1
366	2	45	2	8	1
367	2	68	4	27	1
368	2	61	3	7	1
369	2	79	5	12	1
370	1	65	2	10	1
371	2	70	3	8	1
372	2	44	30	38	1
373	2	56	2	6	1
374	1	74	2	5	1
375	2	10d	9	13	1
376	2	71	5	13	1
377	2	52	3	6	1
378	2	76	4	7	1
379	2	78	2	6	1
380	2	57	3	7	1
381	1	81	2	7	1
382	2	63	2	7	1
383	2	62	3	6	1
384	2	74	3	7	1
385	1	53	10	10	1
386	1	86	7	18	1
387	1	89	3	12	1
388	2	58	12	12	1
389	1	69	2	6	1
390	2	57	5	9	1
391	2	69	23	23	1
392	2	80	56	58	1
393	1	71	47	51	1
394	1	75	12	69	1
395	2	55	21	51	1
396	2	52	2	4	1
397	2	51	2	11	1
398	2	77	2	7	1
399	2	75	14	64	1
400	2	61	5	7	1
401	2	75	3	7	1
