# Supplementary material for: Clinical epidemiological characteristics and antibiotic sensitivity of Escherichia coli urinary tract infection
Source: PLoS One. 2025 Nov 11;20(11):e0336572. doi: 10.1371/journal.pone.0336572 (PMC12604755; doi:10.1371/journal.pone.0336572)
Supplement: S2 File — (XLSX) [file pone.0336572.s002.xlsx]

## Sheet: Sheet1
Clinical characteristics of 401 patients
NO	Gender ( 1:male ; 2:female)	Age (yaers)	Hospitalization time (days)	ESBL (1:+;0:-)	Ifection type(1:hospital-acquired；2：non-hospital acqurired)
1	1	59	9	0	2
2	2	60	3	0	1
3	1	86	6	0	2
4	2	45	8	0	1
5	2	51	10	0	2
6	2	72	12	0	1
7	2	54	16	0	2
8	1	58	6	0	2
9	1	71	5	0	2
10	1	59	7	0	2
11	2	75	6	0	2
12	2	73	17	0	2
13	2	81	8	0	2
14	1	51	9	0	1
15	2	21	5	0	2
16	2	60	6	0	2
17	1	72	8	0	2
18	2	58	8	0	2
19	1	65	5	0	2
20	2	62	11	0	2
21	2	72	8	0	2
22	1	77	11	0	2
23	2	73	7	0	2
24	2	48	7	0	2
25	2	52	5	0	2
26	2	71	7	0	2
27	2	70	6	0	2
28	2	60	8	0	2
29	1	56	13	0	2
30	2	24	5	0	2
31	2	66	10	0	2
32	2	52	8	0	2
33	2	62	7	0	2
34	2	76	19	0	2
35	2	49	10	0	2
36	2	37	6	0	2
37	2	63	7	0	2
38	2	52	5	0	2
39	2	79	9	0	2
40	1	55	59	0	1
41	2	22	7	0	2
42	2	60	6	0	2
43	2	88	7	0	2
44	2	53	6	0	2
45	2	82	5	0	2
46	2	91	35	0	1
47	1	69	14	0	1
48	2	87	8	0	2
49	2	66	6	0	2
50	2	75	7	0	2
51	2	51	5	0	2
52	2	85	8	0	2
53	2	61	8	0	2
54	2	59	8	0	2
55	2	59	8	0	2
56	2	52	9	0	2
57	1	59	9	0	2
58	2	58	7	0	2
59	2	69	8	0	2
60	2	74	23	0	2
61	2	69	6	0	2
62	2	50	8	0	2
63	2	51	7	0	2
64	2	54	7	0	2
65	2	70	7	0	2
66	1	60	20	0	1
67	1	68	9	0	2
68	2	4M	11	0	2
69	2	76	3	0	2
70	2	66	10	0	2
71	2	57	5	0	2
72	2	72	7	0	2
73	2	74	11	0	2
74	2	57	7	0	2
75	2	71	12	0	2
76	1	70	8	0	2
77	2	77	10	0	2
78	2	78	15	0	2
79	2	67	6	0	2
80	2	14	4	0	2
81	2	81	4	0	2
82	2	52	8	0	2
83	2	83	19	0	2
84	2	79	5	0	2
85	2	61	13	0	1
86	1	76	12	0	2
87	2	70	11	0	2
88	2	75	5	0	2
89	1	86	8	0	2
90	2	8天	4	0	2
91	1	58	22	0	1
92	2	80	9	0	2
93	2	71	13	0	2
94	2	75	14	0	2
95	2	50	6	0	2
96	2	69	9	0	2
97	2	52	6	0	2
98	2	74	10	0	2
99	1	77	21	0	1
100	2	74	14	0	2
101	2	19	7	0	2
102	1	62	7	0	2
103	2	49	11	0	2
104	2	66	17	0	2
105	2	75	6	0	2
106	2	73	5	0	2
107	2	61	7	0	2
108	1	70	7	0	2
109	2	47	7	0	2
110	2	66	7	0	2
111	2	52	5	0	2
112	2	83	9	0	2
113	2	60	7	0	2
114	2	35	11	0	2
115	2	6月	4	0	2
116	2	61	5	0	2
117	2	70	14	0	2
118	2	44	14	0	2
119	1	57	10	0	2
120	1	62	12	0	2
121	2	53	5	0	2
122	2	72	12	0	2
123	2	49	7	0	2
124	2	31	7	0	2
125	1	49	10	0	2
126	2	48	8	0	2
127	2	68	9	0	2
128	2	75	4	0	2
129	2	73	6	0	2
130	2	78	4	0	2
131	2	56	8	0	2
132	1	55	11	0	2
133	2	86	24	0	2
134	2	75	11	0	2
135	2	90	47	0	2
136	2	49	3	0	2
137	2	73	9	0	2
138	2	84	3	0	2
139	1	57	5	0	2
140	2	77	6	0	2
141	2	61	7	0	2
142	2	58	16	0	2
143	2	33	4	0	2
144	2	69	11	0	2
145	2	92	37	0	2
146	2	66	11	0	2
147	2	61	5	0	2
148	2	75	7	0	2
149	2	84	8	0	2
150	2	54	9	0	2
151	2	30	14	0	2
152	2	70	10	0	1
153	1	51	7	0	2
154	1	80	10	0	2
155	2	43	10	0	2
156	2	67	6	0	2
157	2	75	7	0	2
158	2	79	7	0	2
159	2	59	6	0	2
160	2	77	4	0	2
161	2	54	16	0	2
162	2	82	8	0	2
163	2	33	8	0	2
164	2	68	8	0	2
165	1	79	97	0	1
166	2	81	6	0	2
167	1	74	8	0	2
168	2	73	7	0	2
169	2	50	9	0	2
170	2	76	11	0	2
171	2	53	4	0	2
172	2	91	84	0	2
173	1	59	6	0	2
174	2	25	5	0	2
175	2	58	8	0	2
176	2	78	8	0	2
177	2	55	8	0	2
178	2	75	12	0	2
179	1	54	12	0	1
180	2	87	16	0	1
181	1	81	4	0	2
182	1	57	9	0	2
183	2	72	13	0	2
184	2	57	4	0	2
185	1	77	16	0	2
186	2	27	9	0	2
187	2	84	6	0	2
188	2	34	3	0	2
189	2	30	7	0	2
190	2	52	7	0	2
191	2	64	6	0	2
192	2	21	6	0	2
193	2	64	7	0	2
194	2	71	7	0	2
195	2	75	6	0	2
196	2	4	8	0	2
197	2	73	4	0	2
198	2	69	6	0	2
199	2	69	15	0	2
200	1	52	10	0	2
201	2	26	5	0	2
202	2	58	6	0	2
203	1	68	7	0	2
204	2	44	4	0	2
205	1	66	7	0	2
206	2	69	7	0	2
207	2	79	42	0	1
208	1	55	18	0	2
209	1	51	10	0	2
210	2	61	6	0	2
211	1	70	13	0	2
212	2	56	7	0	2
213	2	44	38	0	1
214	2	55	16	0	2
215	2	80	10	0	2
216	2	28	8	0	2
217	2	75	7	0	2
218	2	76	8	0	2
219	2	28	8	0	2
220	2	49	29	0	2
221	2	53	12	0	2
222	1	81	12	0	2
223	1	67	5	0	2
224	2	34	7	0	2
225	2	74	16	0	2
226	1	15d	7	0	2
227	2	74	10	0	2
228	2	36	10	0	2
229	1	69	35	0	2
230	2	6	7	0	2
231	2	19	8	0	2
232	2	45	7	0	2
233	2	71	12	0	2
234	1	70	11	0	2
235	2	80	7	0	2
236	2	72	9	0	2
237	2	71	7	0	2
238	2	59	9	0	2
239	2	69	5	0	2
240	2	61	9	0	1
241	1	57	10	0	2
242	2	80	58	0	1
243	2	54	13	0	2
244	2	72	5	0	2
245	2	56	13	0	2
246	1	84	10	0	2
247	2	89	26	0	2
248	1	85	7	0	2
249	2	85	9	0	2
250	2	72	14	0	2
251	2	62	8	0	2
252	1	59	7	0	2
253	1	1	8	0	2
254	2	78	22	0	1
255	1	66	12	0	2
256	2	75	10	0	2
257	2	82	4	0	2
258	2	67	6	0	2
259	2	31	5	0	2
260	2	81	8	0	2
261	2	55	6	0	2
262	2	74	5	0	2
263	2	57	7	0	2
264	2	61	11	0	2
265	2	45	4	0	2
266	2	70	17	0	2
267	2	59	11	1	2
268	1	78	6	1	2
269	2	82	8	1	1
270	1	75	8	1	2
271	1	61	5	1	2
272	1	86	88	1	1
273	1	71	5	1	2
274	1	82	23	1	1
275	2	84	21	1	1
276	2	64	23	1	1
277	2	87	9	1	2
278	2	78	3	1	2
279	2	61	4	1	2
280	1	70	16	1	2
281	1	71	7	1	2
282	2	46	9	1	2
283	1	50	1	1	2
284	2	41	8	1	2
285	1	67	12	1	2
286	2	61	8	1	2
287	2	57	10	1	2
288	1	55	59	1	1
289	2	59	7	1	2
290	2	82	6	1	2
291	1	67	9	1	2
292	1	52	10	1	2
293	2	72	19	1	2
294	1	71	5	1	2
295	2	61	8	1	2
296	2	60	7	1	2
297	1	73	51	1	1
298	2	58	18	1	1
299	2	75	19	1	1
300	2	77	10	1	2
301	2	58	6	1	2
302	2	78	15	1	1
303	2	72	57	1	1
304	2	59	15	1	1
305	1	60	7	1	2
306	2	60	5	1	1
307	2	75	11	1	2
308	1	59	2	1	2
309	2	53	17	1	1
310	1	80	9	1	2
311	1	72	39	1	1
312	2	73	9	1	2
313	1	75	6	1	2
314	2	70	10	1	2
315	2	61	9	1	1
316	1	82	6	1	2
317	2	8d	10	1	1
318	2	80	28	1	2
319	2	45	18	1	1
320	2	87	27	1	1
321	1	71	6	1	2
322	2	78	49	1	1
323	2	39	8	1	2
324	2	78	9	1	2
325	2	3	9	1	2
326	2	74	54	1	1
327	1	83	16	1	2
328	2	2d	7	1	2
329	1	86	69	1	2
330	1	39	60	1	2
331	2	87	10	1	2
332	2	25	9	1	2
333	2	71	35	1	1
334	1	76	81	1	2
335	2	78	12	1	1
336	1	82	7	1	2
337	2	54	9	1	2
338	1	58	7	1	2
339	2	45	6	1	2
340	2	61	10	1	1
341	2	57	9	1	2
342	2	41	10	1	1
343	1	83	6	1	2
344	1	77	7	1	2
345	2	69	107	1	1
346	2	31	6	1	2
347	1	76	6	1	2
348	2	54	4	1	2
349	2	56	61	1	1
350	2	53	7	1	2
351	2	77	5	1	2
352	2	73	20	1	2
353	2	81	9	1	2
354	1	63	4	1	2
355	2	36	7	1	2
356	1	48	8	1	2
357	2	71	6	1	2
358	2	60	8	1	2
359	1	22	6	1	2
360	2	52	8	1	2
361	1	68	8	1	2
362	2	49	19	1	1
363	1	82	7	1	2
364	2	64	21	1	2
365	2	53	22	1	1
366	2	45	8	1	2
367	2	68	27	1	2
368	2	61	7	1	2
369	2	79	12	1	2
370	1	65	10	1	2
371	2	70	8	1	2
372	2	44	38	1	1
373	2	56	6	1	2
374	1	74	5	1	2
375	2	10d	13	1	1
376	2	71	13	1	1
377	2	52	6	1	2
378	2	76	7	1	2
379	2	78	6	1	2
380	2	57	7	1	2
381	1	81	7	1	2
382	2	63	7	1	2
383	2	62	6	1	2
384	2	74	7	1	2
385	1	53	10	1	1
386	1	86	18	1	1
387	1	89	12	1	2
388	2	58	12	1	1
389	1	69	6	1	2
390	2	57	9	1	1
391	2	69	23	1	1
392	2	80	58	1	1
393	1	71	51	1	1
394	1	75	69	1	1
395	2	55	51	1	1
396	2	52	4	1	2
397	2	51	11	1	2
398	2	77	7	1	2
399	2	75	64	1	1
400	2	61	7	1	2
401	2	75	7	1	2
