# Supplementary material for: Clinical epidemiological characteristics and antibiotic sensitivity of Escherichia coli urinary tract infection
Source: PLoS One. 2025 Nov 11;20(11):e0336572. doi: 10.1371/journal.pone.0336572 (PMC12604755; doi:10.1371/journal.pone.0336572)
Supplement: S3 File — (XLSX) [file pone.0336572.s003.xlsx]

## Sheet: Sheet1
Registration from urinary tract infection E.coli specimens
1:S;2:R
NO.	AMK	CRO	ETP	FEP	FOX	IPM	LEV	CXM	CXMA	CLS	SXT	CAZ	TGC	TZP	AMC	Ifection type(1:hospital-acquired；2：non-hospital acqurired)
1	1	1	1	1	1	1	2	1	1	1	1	1	1	1	2	2
2	1	1	1	1	1	1	1	2	2	1	1	2	1	1	2	1
3	1	1	1	1	2	1	2	2	2	1	2	1	1	1	1	2
4	1	1	1	1	1	1	2	1	1	1	1	1	1	1	1	1
5	1	1	1	1	1	1	2	1	1	1	1	1	1	1	1	2
6	1	1	1	1	1	1	1	1	1	1	1	1	1	1	1	1
7	1	1	1	1	1	1	2	1	1	1	2	1	1	1	1	2
8	1	1	1	1	1	1	2	1	1	1	1	1	1	1	2	2
9	1	1	1	1	1	1	1	1	1	1	2	1	1	1	2	2
10	1	1	1	1	1	1	1	1	1	1	1	1	1	1	1	2
11	1	1	1	1	1	1	2	1	1	1	1	1	1	1	1	2
12	1	1	1	1	1	1	1	1	1	1	1	1	1	1	1	2
13	1	1	1	1	1	1	2	1	1	1	1	1	1	1	2	2
14	1	1	1	1	1	1	2	1	1	1	1	1	1	1	1	1
15	1	1	1	1	1	1	1	2	2	1	1	1	1	1	2	2
16	1	1	1	1	1	1	2	1	1	1	1	1	1	2	2	2
17	1	1	1	1	1	1	2	1	1	1	1	1	1	1	1	2
18	1	1	1	1	1	1	2	1	1	1	2	1	1	1	1	2
19	1	1	1	1	1	1	1	1	1	1	1	1	1	1	1	2
20	1	1	1	1	1	1	2	1	1	1	1	1	1	1	1	2
21	1	1	1	1	1	1	2	1	1	1	1	1	1	1	1	2
22	1	1	1	1	1	1	2	1	1	1	1	1	1	1	1	2
23	1	1	1	1	1	1	2	1	1	1	2	1	1	1	1	2
24	1	1	1	1	1	1	2	1	1	1	2	1	1	1	1	2
25	1	1	1	1	1	1	2	1	1	1	1	1	1	1	1	2
26	1	1	1	1	2	1	2	2	2	1	1	1	1	1	1	2
27	1	1	1	1	1	1	2	1	1	1	1	1	1	1	1	2
28	1	1	1	1	1	1	2	1	1	1	1	1	1	1	1	2
29	1	1	1	1	1	1	2	1	1	1	1	1	1	1	1	2
30	1	1	1	1	1	1	2	1	1	1	1	1	1	1	1	2
31	1	1	1	1	1	1	2	1	1	1	1	1	1	1	2	2
32	1	1	1	1	1	1	2	1	1	1	2	1	1	1	1	2
33	1	1	1	1	1	1	2	2	2	1	1	1	1	1	1	2
34	1	1	1	1	1	1	2	1	1	1	2	1	1	1	1	2
35	1	1	1	1	1	1	1	1	1	1	1	1	1	1	1	2
36	1	1	1	1	1	1	1	1	1	1	1	1	1	1	1	2
37	1	1	1	1	1	1	2	2	2	1	2	1	1	2	2	2
38	1	1	1	1	1	1	1	2	2	1	1	1	1	1	1	2
39	1	1	1	1	2	1	2	2	2	1	1	1	1	1	2	2
40	1	1	1	1	1	1	2	1	1	1	1	1	1	1	1	1
41	1	1	1	1	1	1	1	1	1	1	1	1	1	1	1	2
42	1	1	1	1	2	1	1	2	2	1	1	1	1	1	1	2
43	1	1	1	1	2	1	2	2	2	1	1	1	1	2	2	2
44	1	1	1	1	1	1	2	2	2	1	2	1	1	1	2	2
45	1	1	1	1	1	1	2	1	1	1	1	1	1	1	1	2
46	1	1	1	1	1	1	1	1	1	1	1	1	1	1	1	1
47	1	1	1	1	1	1	2	1	1	1	1	1	1	1	1	1
48	1	1	1	1	1	1	2	1	1	1	2	1	1	1	2	2
49	1	1	1	1	1	1	2	2	2	1	1	1	1	1	2	2
50	1	1	1	1	1	1	2	1	1	1	2	1	1	1	1	2
51	1	1	1	1	1	1	2	1	1	1	1	1	1	1	1	2
52	1	1	1	1	1	1	2	1	1	1	2	1	1	1	2	2
53	1	1	1	1	1	1	2	2	2	1	2	1	1	1	1	2
54	1	1	1	1	1	1	2	1	1	1	1	1	1	1	1	2
55	1	1	1	1	1	1	1	1	1	1	1	1	1	1	1	2
56	1	1	1	1	1	1	2	1	1	1	2	1	1	1	1	2
57	1	1	1	1	1	1	2	1	1	1	1	1	1	1	2	2
58	1	1	1	1	1	1	2	1	1	1	2	1	1	1	1	2
59	1	1	1	1	1	1	1	1	1	1	1	1	1	1	1	2
60	1	1	1	1	1	1	2	1	1	1	1	1	1	1	2	2
61	1	1	1	1	1	1	2	1	1	1	1	1	1	1	1	2
62	1	1	1	1	1	1	2	1	1	1	1	1	1	1	1	2
63	1	1	1	1	1	1	2	1	1	1	2	1	1	1	1	2
64	1	1	1	1	1	1	2	1	1	1	1	1	1	1	2	2
65	1	2	1	1	2	1	1	2	2	1	1	1	1	1	2	2
66	1	1	1	1	1	1	2	1	1	1	1	1	1	1	1	1
67	1	1	1	1	2	1	2	2	2	1	2	1	1	1	1	2
68	1	1	1	1	1	1	1	1	1	1	1	1	1	1	2	2
69	1	1	1	1	1	1	2	1	1	1	1	1	1	1	1	2
70	1	1	1	1	1	1	2	2	2	1	1	1	1	1	2	2
71	1	1	1	1	1	1	2	1	1	1	1	1	1	1	1	2
72	1	1	1	1	1	1	1	1	1	1	1	1	1	1	1	2
73	1	1	1	1	1	1	1	1	1	1	1	1	1	1	1	2
74	1	1	1	1	1	1	2	2	2	1	1	1	1	1	1	2
75	1	1	1	1	1	1	2	1	1	1	2	1	1	1	1	2
76	1	1	1	1	1	1	1	1	1	1	1	1	1	1	1	2
77	1	1	1	1	1	1	1	1	1	1	2	1	1	1	1	2
78	1	1	1	1	1	1	2	1	1	1	2	1	1	1	1	2
79	1	1	1	1	1	1	2	1	1	1	1	1	1	1	2	2
80	1	1	1	1	1	1	1	1	1	1	2	1	1	1	1	2
81	1	1	1	1	1	1	2	1	1	1	1	1	1	1	1	2
82	1	1	1	1	1	1	2	1	1	1	1	1	1	1	1	2
83	1	1	1	1	2	1	1	2	2	1	1	1	1	1	1	2
84	1	1	1	1	1	1	2	1	1	1	1	1	1	1	1	2
85	1	1	1	1	1	1	2	1	1	1	1	1	1	1	1	1
86	1	1	1	1	1	1	2	1	1	1	1	1	1	1	1	2
87	1	1	1	1	1	1	2	1	1	1	1	1	1	1	1	2
88	1	1	1	1	1	1	2	1	1	1	2	1	1	1	1	2
89	1	1	1	1	1	1	2	1	1	1	1	1	1	2	2	2
90	1	1	1	1	1	1	2	1	1	1	2	1	1	1	1	2
91	1	1	1	1	1	1	1	1	1	1	1	1	1	1	2	1
92	1	1	1	1	1	1	2	1	1	1	1	1	1	1	1	2
93	1	1	1	1	1	1	1	1	1	1	1	1	1	1	1	2
94	1	1	1	1	1	1	2	1	1	1	1	1	1	1	1	2
95	1	1	1	1	1	1	2	1	1	1	2	1	1	1	1	2
96	1	1	1	1	1	1	1	1	1	1	1	1	1	1	1	2
97	1	1	1	1	1	1	2	1	1	1	2	1	1	1	1	2
98	1	1	1	1	2	1	2	2	2	1	2	1	1	1	2	2
99	1	1	1	1	1	1	2	1	1	1	2	1	1	1	1	1
100	1	1	1	1	1	1	2	1	1	1	2	1	1	1	1	2
101	1	1	1	1	1	1	2	1	1	1	1	1	1	1	1	2
102	1	1	1	1	1	1	2	1	1	1	1	1	1	1	2	2
103	1	1	1	1	1	1	2	1	1	1	1	1	1	1	1	2
104	1	1	1	1	1	1	2	1	1	1	1	1	1	1	1	2
105	1	1	1	1	1	1	1	1	1	1	1	1	1	1	1	2
106	1	1	1	1	1	1	1	1	1	1	1	1	1	1	1	2
107	1	1	1	1	1	1	1	1	1	1	1	1	1	1	1	2
108	1	1	1	1	2	1	2	2	2	1	1	1	1	2	2	2
109	1	1	1	1	1	1	2	1	1	1	2	1	1	1	1	2
110	1	1	1	1	1	1	2	1	1	1	2	1	1	1	1	2
111	1	1	1	1	1	1	1	1	1	1	1	1	1	1	1	2
112	1	1	1	1	1	1	2	1	1	1	1	1	1	1	1	2
113	1	1	1	1	1	1	1	1	1	1	2	1	1	1	1	2
114	1	1	1	1	1	1	2	1	1	1	2	1	1	1	2	2
115	1	1	1	1	1	1	2	1	1	1	1	1	1	1	1	2
116	1	1	1	1	1	1	1	1	1	1	1	1	1	1	1	2
117	1	1	1	1	1	1	2	1	1	1	1	1	1	1	2	2
118	1	1	1	1	1	1	1	1	1	1	1	1	1	1	1	2
119	1	1	1	1	1	1	1	1	1	1	1	1	1	1	1	2
120	1	1	1	1	1	1	2	1	1	1	1	1	1	2	2	2
121	1	1	1	1	1	1	1	1	1	1	1	1	1	1	1	2
122	1	1	1	1	1	1	1	1	1	1	2	1	1	1	1	2
123	1	1	1	1	1	1	2	1	1	1	1	1	1	1	1	2
124	1	1	1	1	1	1	2	2	2	1	2	1	1	1	2	2
125	1	1	1	1	1	1	2	1	1	1	2	1	1	1	1	2
126	1	1	1	1	1	1	2	1	1	1	1	1	1	1	1	2
127	1	1	1	1	1	1	2	1	1	1	1	1	1	1	1	2
128	1	1	1	1	1	1	2	1	1	1	1	1	1	1	1	2
129	1	1	1	1	1	1	1	1	1	1	1	1	1	1	1	2
130	1	1	1	1	1	1	2	1	1	1	1	1	1	1	1	2
131	1	1	1	1	1	1	1	1	1	1	1	1	1	1	1	2
132	1	1	1	1	1	1	2	1	1	1	2	1	1	1	1	2
133	1	1	1	1	1	1	1	1	1	1	1	1	1	1	1	2
134	1	1	1	1	1	1	1	1	1	1	1	1	1	1	1	2
135	1	1	1	1	1	1	1	1	1	1	1	1	1	1	1	2
136	1	1	1	1	1	1	2	1	1	1	1	1	1	1	1	2
137	1	1	1	1	1	1	2	1	1	1	1	1	1	1	1	2
138	1	1	1	1	1	1	1	1	1	1	2	1	1	1	1	2
139	1	1	1	1	1	1	2	1	1	1	1	1	1	1	1	2
140	1	1	1	1	1	1	1	1	1	1	1	1	1	1	1	2
141	1	1	1	1	1	1	1	1	1	1	2	1	1	1	1	2
142	1	1	1	1	1	1	2	1	1	1	1	1	1	1	1	2
143	1	1	1	1	1	1	1	1	1	1	2	1	1	1	1	2
144	1	1	1	1	1	1	2	1	1	1	1	1	1	1	1	2
145	1	1	1	1	1	1	1	1	1	1	1	1	1	1	1	2
146	1	2	1	1	2	1	2	2	2	1	1	1	1	1	1	2
147	1	1	1	1	1	1	1	1	1	1	2	1	1	1	1	2
148	1	1	1	1	1	1	2	1	1	1	2	1	1	1	1	2
149	1	1	1	1	1	1	2	1	1	1	2	1	1	1	1	2
150	1	1	1	1	1	1	2	1	1	1	1	1	1	1	1	2
151	1	1	1	1	1	1	2	1	1	1	2	1	1	1	1	2
152	1	1	1	1	1	1	1	1	1	1	1	1	1	1	1	1
153	1	1	1	1	1	1	2	1	1	1	1	1	1	1	1	2
154	1	1	1	1	2	1	2	2	2	1	2	1	1	1	2	2
155	1	1	1	1	1	1	2	1	1	1	1	1	1	1	1	2
156	1	1	1	1	1	1	2	1	1	1	1	1	1	1	1	2
157	1	1	1	1	1	1	2	1	1	1	1	1	1	1	1	2
158	1	1	1	1	1	1	1	1	1	1	1	1	1	1	1	2
159	1	1	1	1	1	1	2	1	1	1	1	1	1	1	1	2
160	1	1	1	1	1	1	2	1	1	1	2	1	1	1	1	2
161	1	1	1	1	1	1	2	1	1	1	1	1	1	1	1	2
162	1	1	1	1	1	1	2	1	1	1	1	1	1	1	1	2
163	1	1	1	1	1	1	1	1	1	1	1	1	1	1	1	2
164	1	1	1	1	1	1	1	1	1	1	1	1	1	1	1	2
165	1	1	1	1	1	1	1	1	1	1	1	1	1	1	1	1
166	1	1	1	1	1	1	2	1	1	1	2	1	1	1	1	2
167	1	1	1	1	1	1	2	1	1	1	1	1	1	1	1	2
168	1	1	1	1	1	1	1	1	1	1	1	1	1	1	1	2
169	1	1	1	1	1	1	1	1	1	1	1	1	1	1	2	2
170	1	1	1	1	1	1	1	1	1	1	2	1	1	1	1	2
171	1	1	1	1	1	1	2	1	1	1	2	1	1	1	1	2
172	1	1	1	1	1	1	2	1	1	1	1	1	1	1	1	2
173	1	1	1	1	2	1	2	1	1	1	2	1	1	1	2	2
174	1	1	1	1	1	1	2	1	1	1	1	1	1	1	1	2
175	1	1	1	1	1	1	2	1	1	1	1	1	1	1	1	2
176	1	1	1	1	1	1	2	1	1	1	1	1	1	1	1	2
177	1	1	1	1	1	1	2	1	1	1	1	1	1	1	1	2
178	1	1	1	1	1	1	2	1	1	1	1	1	1	1	1	2
179	1	1	1	1	1	1	2	1	1	1	2	1	1	1	1	1
180	1	1	1	1	1	1	2	1	1	1	2	1	1	1	1	1
181	1	1	1	1	2	1	2	2	2	1	2	1	1	2	2	2
182	1	1	1	1	1	1	2	1	1	1	2	1	1	1	1	2
183	1	1	1	1	2	1	2	2	2	1	1	1	1	1	2	2
184	1	1	1	1	1	1	1	2	2	1	1	1	1	1	1	2
185	1	1	1	1	1	1	2	1	1	1	2	1	1	1	1	2
186	1	1	1	1	1	1	2	1	1	1	1	1	1	1	1	2
187	1	1	1	1	1	1	2	1	1	1	1	1	1	1	1	2
188	1	1	1	1	1	1	2	1	1	1	2	1	1	1	1	2
189	1	1	1	1	1	1	2	2	2	1	1	1	1	2	2	2
190	1	1	1	1	1	1	2	2	2	1	2	1	1	1	1	2
191	1	1	1	1	1	1	2	1	1	1	1	1	1	1	1	2
192	1	1	1	1	1	1	1	1	1	1	1	1	1	1	1	2
193	1	1	1	1	1	1	2	1	1	1	2	1	1	1	1	2
194	1	1	1	1	1	1	2	1	1	1	2	1	1	1	1	2
195	1	1	1	1	1	1	1	1	1	1	1	1	1	1	1	2
196	1	1	1	1	1	1	2	1	1	1	2	1	1	1	1	2
197	1	1	1	1	1	1	2	1	1	1	1	1	1	1	1	2
198	1	1	1	1	1	1	1	1	1	1	1	1	1	1	1	2
199	1	1	1	1	1	1	2	1	1	1	1	1	1	1	2	2
200	1	1	1	1	1	1	2	1	1	1	1	1	1	1	1	2
201	1	1	1	1	1	1	2	1	1	1	2	1	1	1	1	2
202	1	1	1	1	1	1	2	1	1	1	2	1	1	1	1	2
203	1	1	1	1	1	1	1	1	1	1	1	1	1	1	1	2
204	1	1	1	1	1	1	2	1	1	1	1	1	1	1	1	2
205	1	1	1	1	1	1	2	1	1	1	1	1	1	1	1	2
206	1	1	1	1	1	1	2	1	1	1	1	1	1	1	1	2
207	1	1	1	1	1	1	1	1	1	1	1	1	1	1	1	1
208	1	1	1	1	1	1	1	1	1	1	1	1	1	1	1	2
209	1	1	1	1	1	1	2	1	1	1	1	1	1	1	2	2
210	1	1	1	1	1	1	2	1	1	1	2	1	1	1	1	2
211	1	1	1	1	1	1	2	1	1	1	1	1	1	1	1	2
212	1	1	1	1	1	1	2	1	1	1	1	1	1	1	1	2
213	1	1	1	1	1	1	1	1	1	1	1	1	1	1	1	1
214	1	1	1	1	1	1	1	1	1	1	1	1	1	1	1	2
215	1	1	1	1	2	1	2	2	2	1	1	1	1	1	2	2
216	1	1	1	1	1	1	1	1	1	1	1	1	1	1	1	2
217	1	1	1	1	1	1	2	1	2	1	2	1	1	1	1	2
218	1	1	1	1	1	1	1	1	1	1	1	1	1	1	1	2
219	1	1	1	1	1	1	2	1	1	1	1	1	1	1	1	2
220	1	1	1	1	1	1	2	1	1	1	1	1	1	2	2	2
221	1	1	1	1	1	1	2	1	1	1	2	1	1	1	1	2
222	1	1	1	1	1	1	2	1	1	1	1	1	1	1	1	2
223	1	1	1	1	1	1	1	1	1	1	1	1	1	1	1	2
224	1	1	1	1	1	1	2	1	1	1	1	1	1	1	1	2
225	1	1	1	1	1	1	2	1	1	1	1	1	1	1	1	2
226	1	1	1	1	1	1	1	1	1	1	1	1	1	1	1	2
227	1	1	1	1	2	1	2	2	2	1	2	1	1	1	2	2
228	1	1	1	1	1	1	2	1	1	1	1	1	1	1	1	2
229	1	1	1	1	1	1	2	1	1	1	2	1	1	1	1	2
230	1	1	1	1	1	1	2	1	1	1	2	1	1	1	1	2
231	1	1	1	1	1	1	2	1	1	1	1	1	1	1	1	2
232	1	1	1	1	1	1	2	1	1	1	1	1	1	1	1	2
233	1	1	1	1	1	1	2	1	1	1	1	1	1	1	1	2
234	1	1	1	1	1	1	2	1	1	1	1	1	1	1	2	2
235	1	1	1	1	1	1	2	2	2	1	1	1	1	1	2	2
236	1	1	1	1	1	1	2	2	2	1	2	1	1	1	1	2
237	1	1	1	1	1	1	1	1	1	1	1	1	1	1	1	2
238	1	1	1	1	1	1	2	1	1	1	1	1	1	1	1	2
239	1	1	1	1	1	1	2	1	1	1	2	1	1	1	2	2
240	1	1	1	1	1	1	2	1	1	1	1	1	1	1	1	1
241	1	1	1	1	1	1	1	1	1	1	2	1	1	1	1	2
242	1	1	1	1	1	1	2	2	2	1	2	1	1	1	2	1
243	1	1	1	1	1	1	2	2	2	1	1	1	1	1	2	2
244	1	1	1	1	2	1	2	2	2	1	1	1	1	1	1	2
245	1	1	1	1	1	1	2	1	1	1	1	1	1	1	1	2
246	1	1	1	1	1	1	2	1	1	1	1	1	1	1	1	2
247	1	1	1	1	1	1	1	1	1	1	1	1	1	1	1	2
248	1	1	1	1	2	1	2	2	2	1	1	1	1	2	2	2
249	1	1	1	1	1	1	1	1	1	1	1	1	1	1	1	2
250	1	1	1	1	1	1	2	1	1	1	2	1	1	1	1	2
251	1	1	1	1	1	1	1	1	1	1	1	1	1	1	1	2
252	1	1	1	1	1	1	2	1	1	1	2	1	1	1	1	2
253	1	1	1	1	1	1	1	1	1	1	2	1	1	1	1	2
254	1	1	1	1	1	1	2	1	1	1	2	1	1	1	1	1
255	1	1	1	1	1	1	1	1	1	1	1	1	1	1	1	2
256	1	1	1	1	1	1	2	1	1	1	2	1	1	1	1	2
257	1	1	1	1	1	1	2	2	2	1	1	1	1	1	2	2
258	1	1	1	1	2	1	2	2	2	1	1	1	1	1	1	2
259	1	1	1	1	1	1	2	1	1	1	1	1	1	1	2	2
260	1	1	1	1	1	1	1	1	1	1	1	1	1	1	1	2
261	1	1	1	1	1	1	2	1	1	1	1	1	1	1	1	2
262	1	1	1	1	1	1	2	1	1	1	1	1	1	1	1	2
263	1	1	1	1	1	1	2	1	1	1	1	1	1	1	1	2
264	1	1	1	1	1	1	2	1	1	1	2	1	1	1	2	2
265	1	1	1	1	2	1	2	2	1	1	2	1	1	1	2	2
266	1	1	1	1	1	1	2	1	1	1	1	1	1	1	2	2
267	1	2	1	2	1	1	2	2	2	1	2	2	1	1	1	2
268	1	2	1	2	1	1	2	2	2	1	1	1	1	1	1	2
269	1	2	1	2	1	1	2	2	2	1	2	2	1	1	1	1
270	1	2	1	2	1	1	2	2	2	1	1	2	1	1	1	2
271	1	2	1	2	2	1	2	2	2	1	2	2	1	1	2	2
272	1	2	1	1	1	1	2	2	2	1	1	2	1	1	1	1
273	1	2	1	2	1	1	2	2	2	1	2	2	1	1	1	2
274	1	2	1	2	1	1	2	2	2	1	1	2	1	1	1	1
275	1	2	1	2	1	1	2	2	2	1	1	2	1	1	1	1
276	1	2	1	2	1	1	2	2	2	1	1	2	1	1	1	1
277	1	2	1	2	1	1	2	2	2	1	2	2	1	1	1	2
278	1	2	1	2	1	1	2	2	2	1	1	2	1	1	1	2
279	1	2	1	2	1	1	2	2	2	1	1	2	1	1	1	2
280	1	2	1	2	1	1	2	2	2	1	1	2	1	1	1	2
281	1	2	1	2	1	1	2	2	2	1	2	2	1	1	1	2
282	1	2	1	2	1	1	2	2	2	1	2	2	1	1	1	2
283	1	2	1	2	2	1	2	2	2	1	1	2	1	2	1	2
284	1	2	1	2	1	1	2	2	2	1	1	2	1	1	1	2
285	1	2	1	2	2	1	2	2	2	1	2	2	1	1	1	2
286	1	2	1	1	1	1	2	2	2	1	1	1	1	1	1	2
287	1	2	1	2	1	1	2	2	2	1	1	2	1	1	1	2
288	1	2	1	2	1	1	2	2	2	1	1	2	1	1	1	1
289	1	2	1	2	2	1	2	2	2	1	2	2	1	1	2	2
290	1	2	1	2	2	1	2	2	2	1	1	2	1	1	2	2
291	1	2	1	2	1	1	2	2	2	1	2	2	1	1	2	2
292	1	2	1	2	1	1	2	2	2	1	1	1	1	1	2	2
293	1	2	1	2	1	1	2	2	2	1	1	2	1	1	1	2
294	1	2	2	2	2	2	2	2	2	2	2	2	1	2	2	2
295	1	2	1	1	1	1	2	2	2	1	1	1	1	1	2	2
296	1	2	1	1	1	1	2	2	2	1	1	1	1	1	1	2
297	1	2	1	2	2	1	2	2	2	1	1	2	1	1	1	1
298	1	2	1	2	1	1	2	2	2	1	2	2	1	1	2	1
299	1	2	1	2	1	1	2	2	2	1	2	2	1	1	1	1
300	1	2	1	1	1	1	2	2	2	1	1	1	1	1	1	2
301	1	2	1	1	1	1	1	2	2	1	1	1	1	1	1	2
302	1	2	1	1	1	1	2	2	2	1	2	2	1	1	1	1
303	1	2	1	1	1	1	2	2	2	1	1	1	1	1	1	1
304	1	2	1	2	1	1	2	2	2	1	2	2	1	1	1	1
305	1	2	1	2	1	1	2	2	2	2	2	2	1	2	1	2
306	1	2	1	2	1	1	2	2	2	2	1	2	1	1	2	1
307	1	2	1	2	1	1	1	2	2	1	2	2	1	1	1	2
308	1	2	1	2	2	1	2	2	2	2	1	2	1	2	2	2
309	1	2	1	2	1	1	2	2	2	1	1	2	1	1	1	1
310	1	2	1	2	1	1	2	2	2	1	2	2	1	1	1	2
311	1	2	1	1	1	1	2	2	2	1	2	2	1	1	1	1
312	1	2	1	2	1	1	2	2	2	1	2	2	1	1	2	2
313	1	2	1	1	1	1	2	2	2	1	1	1	1	1	1	2
314	1	2	1	1	1	1	2	2	2	1	1	1	1	1	1	2
315	1	2	1	2	1	1	2	2	2	1	1	2	1	1	1	1
316	2	2	1	2	2	1	2	2	2	2	2	2	1	1	2	2
317	1	2	1	2	1	1	2	2	2	1	2	2	1	1	1	1
318	2	2	1	2	1	1	2	2	2	1	2	2	1	2	2	2
319	2	2	1	2	1	1	2	2	2	1	2	2	1	1	2	1
320	1	2	1	2	1	1	2	2	2	1	1	2	1	2	2	1
321	1	2	2	2	2	2	2	2	2	2	1	2	1	2	2	2
322	1	2	1	1	1	1	2	2	2	1	1	2	1	1	1	1
323	1	2	1	2	1	1	2	2	2	1	2	2	1	1	1	2
324	1	2	1	1	1	1	2	2	2	1	1	1	1	1	1	2
325	1	2	1	1	1	1	2	2	2	1	2	1	1	1	1	2
326	1	2	2	2	2	2	2	2	2	2	1	2	1	2	2	1
327	1	2	1	2	2	1	2	2	2	1	2	2	1	1	1	2
328	1	2	1	2	1	1	2	2	2	1	1	2	1	1	1	2
329	1	2	1	1	1	1	2	2	2	1	1	2	1	1	1	2
330	1	2	1	2	1	1	2	2	2	1	2	2	1	1	1	2
331	1	2	1	2	2	1	2	2	2	1	1	2	1	1	1	2
332	1	2	1	1	1	1	1	2	2	1	2	2	1	1	1	2
333	2	2	1	2	2	1	2	2	2	2	2	2	1	2	2	1
334	1	2	1	2	1	1	2	2	2	1	2	1	1	1	1	2
335	1	2	1	2	1	1	2	2	2	1	2	2	1	1	1	1
336	1	2	1	2	1	1	2	2	2	2	2	2	1	2	2	2
337	1	2	1	1	1	1	2	2	2	1	2	1	1	1	2	2
338	1	2	1	1	1	1	1	2	2	1	1	1	1	1	1	2
339	1	2	1	1	2	1	2	2	2	1	1	1	1	1	1	2
340	1	2	1	1	1	1	2	2	2	1	1	2	2	2	2	1
341	1	2	1	2	2	1	2	2	2	1	1	2	1	1	1	2
342	1	2	1	1	1	1	1	2	2	1	1	1	1	1	1	1
343	1	2	1	2	2	1	2	2	2	2	2	2	1	2	1	2
344	1	2	1	2	2	1	2	2	2	1	2	2	1	1	1	2
345	1	2	1	2	1	1	2	2	2	1	1	1	1	1	1	1
346	1	2	1	2	1	1	2	2	2	1	2	1	1	1	1	2
347	1	2	1	2	1	1	2	2	2	1	1	1	1	1	2	2
348	1	2	1	2	1	1	2	2	2	1	1	2	1	1	1	2
349	1	2	1	2	1	1	2	2	2	1	2	2	1	1	1	1
350	1	2	1	2	1	1	2	2	2	1	2	2	1	1	1	2
351	1	2	1	2	1	1	1	2	2	1	1	2	1	1	1	2
352	1	2	1	1	1	1	2	2	2	1	2	1	1	1	1	2
353	1	2	1	1	2	1	2	2	2	1	1	1	1	1	1	2
354	1	2	1	2	1	1	2	2	2	1	1	1	1	1	2	2
355	1	2	1	1	1	1	1	2	2	1	1	1	1	1	1	2
356	1	2	1	2	1	1	2	2	2	1	2	2	1	1	2	2
357	1	2	1	1	1	1	2	2	2	1	1	1	1	1	1	2
358	1	2	1	1	1	1	2	2	2	1	2	1	1	1	1	2
359	1	2	1	1	1	1	2	2	2	1	1	1	1	1	1	2
360	1	2	1	2	1	1	2	2	2	1	1	1	1	1	1	2
361	1	2	1	2	2	1	2	2	2	1	1	2	1	1	1	2
362	1	2	1	2	1	1	2	2	2	1	1	2	1	1	1	1
363	1	2	1	2	1	1	2	2	2	1	2	2	1	2	2	2
364	1	2	1	2	2	1	2	2	2	1	2	2	1	2	2	2
365	1	2	1	1	1	1	2	2	2	1	2	1	1	1	1	1
366	1	2	1	2	1	1	2	2	2	1	1	2	1	1	1	2
367	1	2	1	1	1	1	1	2	2	1	1	1	1	1	1	2
368	1	2	1	1	1	1	2	2	2	1	2	1	1	1	1	2
369	1	2	1	2	1	1	2	2	2	1	1	2	1	1	1	2
370	1	2	1	2	1	1	2	2	2	1	2	2	1	1	1	2
371	1	2	1	2	1	1	2	2	2	2	1	1	1	2	2	2
372	1	2	1	2	2	1	2	2	2	2	2	2	1	1	2	1
373	1	2	1	2	2	1	2	2	2	1	2	2	1	1	1	2
374	2	2	1	2	1	1	2	2	2	1	2	2	1	2	1	2
375	1	2	1	2	1	1	2	2	2	1	2	2	1	1	2	1
376	1	2	1	2	1	1	2	2	2	1	2	2	1	1	2	1
377	1	2	1	1	1	1	2	2	2	1	1	1	1	1	1	2
378	1	2	1	2	2	1	2	2	2	1	2	1	1	1	1	2
379	1	2	1	2	1	1	2	2	2	1	1	2	1	1	1	2
380	1	2	1	1	1	1	2	2	2	1	2	1	1	1	1	2
381	2	2	1	2	1	1	1	2	2	2	1	1	1	2	2	2
382	1	2	1	2	1	1	2	2	2	1	2	2	1	1	1	2
383	1	2	1	1	2	1	1	1	1	1	1	2	1	1	2	2
384	1	2	1	2	2	1	2	2	2	1	2	1	1	1	2	2
385	1	2	1	2	1	1	2	2	2	1	2	2	1	1	1	1
386	1	2	1	1	2	1	1	2	2	1	1	1	1	1	1	1
387	1	2	1	2	1	1	2	2	2	1	1	2	1	1	1	2
388	1	2	1	2	1	1	2	2	2	1	2	2	1	1	2	1
389	1	2	1	2	1	1	1	2	2	1	2	2	1	1	2	2
390	1	2	1	2	1	1	2	2	2	1	2	2	1	1	1	1
391	1	2	1	2	1	1	2	2	2	1	1	2	1	1	1	1
392	1	2	1	2	2	1	2	2	2	1	2	2	1	2	2	1
393	1	2	1	2	1	1	2	2	2	1	2	2	1	1	2	1
394	1	2	1	2	1	1	2	2	2	2	1	2	1	2	2	1
395	2	2	1	2	2	1	2	2	2	2	2	2	1	2	2	1
396	1	2	1	2	1	1	2	2	2	1	1	1	1	1	1	2
397	1	2	1	2	1	1	2	2	2	2	1	2	1	1	1	2
398	1	2	1	1	2	1	2	2	2	2	2	2	1	2	2	2
399	1	2	1	1	2	1	2	2	2	1	1	1	1	1	2	1
400	1	2	1	2	1	1	2	2	2	1	1	2	1	1	1	2
401	1	2	1	1	1	1	2	2	2	1	2	1	1	1	1	2
